# Supplementary material for: Implantable Peripheral Nerve Stimulation for Peripheral Neuropathic Pain: A Systematic Review of Prospective Studies
Source: Biomedicines. 2022 Oct 17;10(10):2606. doi: 10.3390/biomedicines10102606 (PMC9599770; doi:10.3390/biomedicines10102606)
Supplement: Supplementary file 1 [file biomedicines-10-02606-s001.zip]

Archive with 1 entries (1 files):
- biomedicines-1962675 supplementary.pdf
